# Supplementary material for: Improving the Diagnostic Accuracy of the PD-L1 Test with Image Analysis and Multiplex Hybridization
Source: Cancers (Basel). 2020 Apr 29;12(5):1114. doi: 10.3390/cancers12051114 (PMC7281311; doi:10.3390/cancers12051114)
Supplement: Supplementary file 1 [file cancers-12-01114-s001.zip]

Archive with 2 entries (2 files):
- cancers-763243-suppl xml.pdf
- Video1.mp4
